# Supplementary material for: Automatic Detection of Moths (Lepidoptera) with a Funnel Trap Prototype
Source: Insects. 2023 Apr 13;14(4):381. doi: 10.3390/insects14040381 (PMC10145081; doi:10.3390/insects14040381)
Supplement: Supplementary file 1 [file insects-14-00381-s001.zip]

Archive with 4 entries (4 files):
- Supplement_1.pdf
- Supplement_2.pdf
- Supplement_3.pdf
- Supplement_4.pdf
